# Supplementary material for: In Vivo Effect of Halicin on Methicillin-Resistant Staphylococcus aureus-Infected Caenorhabditis elegans and Its Clinical Potential
Source: Antibiotics (Basel). 2024 Sep 23;13(9):906. doi: 10.3390/antibiotics13090906 (PMC11429483; doi:10.3390/antibiotics13090906)
Supplement: Supplementary file 1 [file antibiotics-13-00906-s001.zip]

Archive with 1 entries (1 files):
- antibiotics-3167468-supplementary.pdf
